# Supplementary material for: Molecular Subtyping and Therapeutic Targeting of IFNG‐Driven Immunogenic Cell Death in Lung Adenocarcinoma
Source: Cancer Med. 2025 Feb 13;14(4):e70678. doi: 10.1002/cam4.70678 (PMC11822994; doi:10.1002/cam4.70678)
Supplement: Supplementary file 5 — Table S1. [file CAM4-14-e70678-s003.xlsx]

## Sheet: Sheet1
primer information for RT-qPCR
Target	Sequence (5′–3′)
NT5E F	GCCTGGGAGCTTACGATTTTG
NT5E R	TAGTGCCCTGGTACTGGTCG
PDIA3 F	GCCTCCGACGTGCTAGAAC
PDIA3 R	GCGAAGAACTCGACGAGCAT
IL6 F	ACTCACCTCTTCAGAACGAATTG
IL6 R	CCATCTTTGGAAGGTTCAGGTTG
TLR4 F	AGACCTGTCCCTGAACCCTAT
TLR4 R	CGATGGACTTCTAAACCAGCCA
FOXP3 F	GTGGCCCGGATGTGAGAAG
FOXP3 R	GGAGCCCTTGTCGGATGATG
IFNG F	TCGGTAACTGACTTGAATGTCCA
IFNG R	TCGCTTCCCTGTTTTAGCTGC
IL17A F	TCCCACGAAATCCAGGATGC
IL17A R	GGATGTTCAGGTTGACCATCAC
PRF1 F	GGCTGGACGTGACTCCTAAG
PRF1 R	CTGGGTGGAGGCGTTGAAG
